# Supplementary material for: A Chitosan-Binding Protein Mediated the Affinity Immobilization of Enzymes on Various Polysaccharide Microspheres
Source: Foods. 2025 Jun 4;14(11):1981. doi: 10.3390/foods14111981 (PMC12154041; doi:10.3390/foods14111981)
Supplement: Supplementary file 1 [file foods-14-01981-s001.zip]

Archive with 1 entries (1 files):
- foods-3647258-supplementary.pdf
